# Supplementary material for: Circ_0067680 expedites the osteogenic differentiation of human bone marrow-derived mesenchymal stem cells through miR-4429/CTNNB1/Wnt/β-catenin pathway
Source: Biol Direct. 2021 Oct 14;16:16. doi: 10.1186/s13062-021-00302-w (PMC8515698; doi:10.1186/s13062-021-00302-w)
Supplement: Supplementary file 3 — Additional file 3. Table S1 Sequences of transfected plasmids. [file 13062_2021_302_MOESM3_ESM.xlsx]

## Sheet: Sheet1
Supplementary Table 1 Sequences of transfection plasmids.
Plasmids	Sequences (5' > 3')
sh-NC (for circ_0067680 )	CCGGAATTAGACAAAACGGAAAACTCTCGAGAGTTTTCCGTTTTGTCTAATTTTTTTG
sh-circ_0067680#1	CCGGAATTAGACAAAAGTTTTCCGTCTCGAGACGGAAAACTTTTGTCTAATTTTTTTG
sh-circ_0067680#2	CCGGTAGACAAAAGTTTTCCGTCTGCTCGAGCAGACGGAAAACTTTTGTCTATTTTTG
sh-circ_0067680#3	CCGGTTAATTAGACAAAAGTTTTCCCTCGAGGGAAAACTTTTGTCTAATTAATTTTTG
NC mimics	augagcagcugagggcagga
miR-4429 mimics	aaaagcugggcugagaggcg
NC inhibitors	cacgcuccuccguuagcucu
miR-4429 inhibitors	cgccucucagcccagcuuuu
pcDNA3.1/CTNNB1	atggctactcaagctgatttgatggagttggacatggccatggaaccagacagaaaagcggctgttagtcactggcagcaacagtcttacctggactctggaatccattctggtgccactaccacagctccttctctgagtggtaaaggcaatcctgaggaagaggatgtggatacctcccaagtcctgtatgagtgggaacagggattttctcagtccttcactcaagaacaagtagctgatattgatggacagtatgcaatgactcgagctcagagggtacgagctgctatgttccctgagacattagatgagggcatgcagatcccatctacacagtttgatgctgctcatcccactaatgtccagcgtttggctgaaccatcacagatgctgaaa…
